# Supplementary material for: Production of four Neurospora crassa lytic polysaccharide monooxygenases in Pichia pastoris monitored by a fluorimetric assay
Source: Biotechnol Biofuels. 2012 Oct 26;5:79. doi: 10.1186/1754-6834-5-79 (PMC3500269; doi:10.1186/1754-6834-5-79)
Supplement: Additional file 5 — Codon optimized sequences ofpmo-01867,pmo-02916,pmo-03328andpmo-08760. [file 1754-6834-5-79-S5.fas]

>pmo-01867
ATGAAGTCCTCCTTGTTGGTTGTTTTGACTGCTGGTTTGGCTGTTAGAGATGCTATCGCT
CACGCTATCTTCCAGCAATTGTGGGTTGATGGTGTTGACTACGGTTCCACTTGTAACAGA
TTGCCAACTTCCAACTCCCCAGTTACAAACGTTGGTTCCAGAGATGTTGTTTGTAACGCT
GGTACTAGAGGTGTTTCCGGTAAGTGTCCAGTTAAGGCTGGTGGTACTGTTACTGTTGAG
ATGCACCAACAACCAGGTGACAGATCTTGTAAGTCCGAGGCTATTGGTGGTGCTCATTGG
GGTCCTGTTCAAATCTACTTGTCCAAGGTTTCCGACGCTTCTACTGCTGATGGTTCTTCT
GGTGGTTGGTTCAAGATTTTCTCTGACGCTTGGTCCAAGAAATCCGGTGGTAGAGTTGGT
GATGATGACAACTGGGGAACTAGAGACTTGAACGCTTGTTGTGGTAGAATGGACGTTTTG
ATCCCAAAGGACTTGCCATCCGGTGACTACTTGTTGAGAGCTGAAGCTTTGGCTTTGCAC
ACTGCTGGTCAATCAGGTGGTGCTCAGTTCTACATTTCCTGTTACCAGATCACAGTTTCC
GGTGGTGGTTCTGCTAACTACGCTACTGTTAAGTTCCCAGGTGCTTACAGAGCTTCCGAT
CCAGGTATTCAGATCAACATCCACGCTGTTGTTTCCAACTACGTTGCTCCAGGTCCTGCT
GTTGTTGCTGGTGGTGTTACAAAGCAAGCTGGTTCCGGTTGTATTGGTTGTGAGTCTACT
TGTAAGGTTGGTTCCTCTCCATCTGCTGTTGCTCCAGGTGGTAAACCAGCTTCTGGTGGA
TCTGATGGTAACGCTCCAGAAGTTGCTGAACCATCTGGTGGTGAAGGTTCTCCTTCTGCT
CCTGGTGCTTGTGAGGTTGCTGCTTATGGTCAATGTGGTGGTGACCAATACTCCGGATGT
ACTCAATGTGCTTCCGGATACACATGTAAGGCTGTTTCCCCACCTTACTACTCCCAATGT
GCTCCAACTTCTTAA
>pmo-02916
ATGAAGACTGGTTCCATCTTGGCTGCTTTGGTTGCTTCTGCTTCCGCTCACACTATCTTC
CAAAAGGTTTCTGTTAACGGTGCTGACCAGGGTCAGTTGAAGGGTATTAGGGCTCCAGCT
AACAACAACCCAGTTACTGACGTTATGTCCTCCGACATCATCTGTAACGCTGTTACTATG
AAGGACTCCAACGTTTTGACTGTTCCAGCTGGTGCTAAGGTTGGTCATTTTTGGGGTCAC
GAAATTGGTGGTGCTGCTGGTCCAAACGATGCTGATAATCCAATTGCTGCTTCCCACAAG
GGTCCAATCATGGTTTACTTGGCTAAAGTTGACAACGCTGCTACTACTGGTACTTCCGGT
TTGAAGTGGTTCAAGGTTGCTGAAGCTGGTTTGTCCAACGGAAAGTGGGCTGTTGATGAC
TTGATCGCTAACAACGGTTGGTCCTACTTCGACATGCCAACTTGTATTGCTCCAGGTCAG
TACTTGATGAGAGCTGAGTTGATCGCTTTGCACAACGCTGGTTCTCAGGCTGGTGCTCAA
TTCTACATTGGTTGTGCTCAGATCAACGTTACTGGTGGTGGTTCTGCTTCTCCATCCAAC
ACTGTTTCTTTCCCTGGTGCTTACTCTGCTTCTGACCCAGGTATCTTGATCAACATCTAC
GGTGGTTCCGGTAAGACTGACAACGGTGGTAAGCCATACCAAATTCCAGGTCCAGCTTTG
TTCACTTGTCCTGCTGGTGGTTCAGGTGGATCTTCTCCAGCTCCTGCTACAACTGCTTCT
ACTCCAAAGCCAACTTCCGCTTCTGCTCCTAAGCCTGTTTCTACTACTGCTTCCACACCT
AAGCCTACAAACGGTTCTGGTTCTGGTACAGGTGCTGCTCACTCTACTAAGTGTGGTGGA
TCTAAGCCAGCTGCTACAACAAAGGCTTCTAACCCACAGCCTACTAATGGTGGTAACTCC
GCTGTTAGAGCTGCTGCTTTGTACGGTCAATGTGGTGGTAAAGGTTGGACTGGTCCAACT
TCTTGTGCTTCCGGTACTTGTAAGTTCTCCAACGACTGGTACTCCCAGTGTTTGCCATAA
>pmo-03328
ATGTTGCCTTCCATCTCCTTGTTGTTGGCTGCTGCTTTGGGTACTTCTGCTCACTACACT
TTCCCAAAGGTTTGGGCTAACTCCGGTACTACTGCTGACTGGCAATACGTTAGAAGAGCT
GACAACTGGCAGAACAACGGTTTCGTTGACAACGTTAACTCCCAGCAGATCAGATGTTTC
CAGTCTACTCACTCTCCAGCTCAGTCCACTTTGTCTGTTGCTGCTGGTACTACTATCACT
TACGGTGCTGCTCCATCTGTTTACCATCCAGGTCCAATGCAGTTCTACTTGGCTAGAGTT
CCAGACGGTCAGGACATCAACTCTTGGACTGGTGAAGGTGCTGTTTGGTTCAAGATCTAC
CACGAGCAACCTACTTTCGGTTCCCAATTGACTTGGTCCTCCAACGGAAAGTCCTCATTC
CCAGTTAAGATCCCATCCTGTATCAAGTCCGGTTCCTACTTGTTGAGAGCTGAGCACATT
GGATTGCACGTTGCTCAATCTTCAGGTGCTGCTCAGTTCTACATTTCCTGTGCTCAGTTG
TCCATCACTGGTGGTGGTTCTACTGAACCAGGTGCTAACTACAAGGTTTCATTCCCTGGT
GCTTACAAGGCTTCCGACCCAGGTATTTTGATCAACATCAACTACCCAGTTCCAACTTCC
TACAAGAACCCAGGTCCATCCGTTTTCACTTGTTAA
>pmo-08760
ATGAGATCCACTTTGGTTACTGGTTTGATCGCTGGTTTGTTGTCCCAACAAGCTGCTGCT
CACGCTACTTTTCAAGCTTTGTGGGTTGATGGTGCTGACTACGGTTCTCAGTGTGCTAGA
GTTCCACCATCTAACTCCCCAGTTACTGACGTTACTTCCAACGCTATGAGATGTAACACT
GGTACTTCCCCAGTTGCTAAGAAGTGTCCAGTTAAGGCTGGTTCCACTGTTACTGTTGAG
ATGCACCAATCTCACCCACCAGTTCCAACTTTGACTTACAAGCAACAGGCTAACGACAGA
TCCTGTTCCTCTGAAGCTATTGGTGGTGCTCATTACGGTCCAGTTTTGGTTTACATGTCC
AAGGTTTCTGACGCTGCTTCTGCTGATGGTTCTTCTGGTTGGTTCAAGATCTTCGAGGAC
ACTTGGGCTAAGAAGCCATCTTCCTCTTCCGGTGATGATGACTTCTGGGGTGTTAAGGAC
TTGAACTCCTGTTGTGGTAAGATGCAGGTTAAGATCCCATCCGACATTCCAGCTGGTGAC
TACTTGTTGAGAGCTGAGGTTATCGCTTTGCACACTGCTGCTTCAGCTGGTGGTGCTCAG
TTGTACATGACTTGTTACCAGATCTCCGTTACTGGTGGTGGTTCTGCTACTCCAGCTACT
GTTTCATTTCCAGGTGCTTACAAGTCCTCCGACCCAGGTATTTTGGTTGACATTCACTCC
GCTATGTCCACTTACGTTGCTCCAGGTCCAGCTGTTTACTCTGGTGGATCTTCTAAGAAA
GCTGGTTCCGGTTGTGTTGGTTGTGAGTCCACTTGTAAGGTTGGTTCTGGTCCAACTGGT
ACTGCTTCCGCTGTTCCAGTTGCTTCTACTTCTGCTGCTGCTGGTGGTGGAGGTGGTGGT
GGATCTGGTGGATGTTCAGTTGCTAAATACCAACAGTGTGGTGGTACTGGTTACACTGGT
TGTACTTCATGTGCTTCCGGTTCCACTTGTTCTGCTGTTTCTCCACCTTACTACTCCCAG
TGTGTTTAA

>FIGURE S1  - Codon optimized sequences of pmo-01867, pmo-02916, pmo-03328 and pmo-08760.
